# Supplementary material for: Tissue heterogeneity is prevalent in gene expression studies
Source: NAR Genom Bioinform. 2021 Sep 3;3(3):lqab077. doi: 10.1093/nargab/lqab077 (PMC8415427; doi:10.1093/nargab/lqab077)
Supplement: lqab077_Supplemental_Files [file lqab077_supplemental_files.zip]

Archive with 2 entries (2 files):
- supplementary-information.pdf
- supplementary-table-1.xlsx
