# Supplementary material for: Tissue heterogeneity is prevalent in gene expression studies
Source: NAR Genom Bioinform. 2021 Sep 3;3(3):lqab077. doi: 10.1093/nargab/lqab077 (PMC8415427; doi:10.1093/nargab/lqab077)
Supplement: lqab077_Supplemental_Files [file lqab077_supplemental_files.zip › supplementary-table-1.xlsx]

## Sheet: all_tissues
TISSUE	CNT	TISSUE_NORMALIZED
liver	61515	liver
breast	48059	breast
blood	36749	blood
whole blood	35345	blood
lung	33335	lung
peripheral blood	22044	blood
kidney	18512	kidney
bone marrow	15515	bone marrow
prostate	13006	prostate
skin	11456	skin
brain	11092	brain
leaf	9590
spleen	7842	spleen
heart	7839	heart
large intestine	7233	colon
skeletal muscle	5914	skeletal muscle
ovary	5875	ovary
serum	5498	serum
adipose	5321	adipose
ventral midbrain	4050	ventral midbrain
pancreatic islets	3992	pancreatic islets
tumor	3879	tumor
colon	3777	colon
pancreas	3683	pancreas
cerebellum	3634	cerebellum
hippocampus	3436	hippocampus
root	3430
umbelical vein	3311	umbelical vein
whole body	3284
breast tumor	3227	breast tumor
testis	3014	testis
muscle	2978	skeletal muscle
embryo	2947	embryo
neuroblastoma	2881	neuroblastoma
breast cancer tumor	2854	breast tumor
products of conception	2833
seedling	2815
whole organism	2704
leaves	2548
lymph node	2476	lymph node
breast cancer	2416	breast tumor
placenta	2383	placenta
retina	2234	retina
frontal cortex	2134	frontal cortex
post-mortem brain	2004	brain
thymus	1965	thymus
cortex	1842	cortex
whole embryo	1832	embryo
epidermis	1828	skin
cervix	1815	cervix
striatum	1798
plasma	1772	plasma
stem cells	1722
primary rat hepatocytes	1719	hepatocyte
white blood cells	1706	white blood cells
subcutaneous adipose tissue	1705	adipose
pbmc	1605	pbmc
mammary gland	1595	mammary gland
subcutaneous adipose	1427	adipose
endometrium	1418
hypothalamus	1284	hypothalamus
gill	1271
ileum	1191
head	1169
shoot	1167
whole animal	1114
aorta	1086
amniotic fluid	1012
mammary tumor	1012
stomach	1001	stomach
bone marrow mononuclear cells	995	bone marrow
lung tumor	990
whole lung	985	lung
embryo-derived cell-line	979
primary breast tumor	978	breast tumor
peripheral whole blood	975	blood
jejunum	969	jejunum
primary tumor	931	tumor
roots	921
trabecular bone	913
whole seedling	901
omental adipose	889	adipose
duodenum	888
epithelial cell	887
prefrontal cortex	878	prefrontal cortex
whole plant	859
soft tissue	853
spinal cord	843
hepatocellular carcinoma	841
saliva	837	saliva
seedlings	825
cord blood	823
normal	815
mobilized peripheral blood mononuclear cells	807
whole brain	792	brain
prostate cancer	789
ependymal tumor	771
thyroid	767
vastus lateralis muscle	766
primary liver	748	liver
uterus	748	uterus
vastus lateralis	743
peripheral blood lymphocytes	732
gastric tumor	730
primary tumor breast	720
colorectal cancer	719
peripheral blood leucocyte	718
whole rosette	714
acute myeloid leukemia	709
testes	695	testis
bec specimen	680
lung adenocarcinoma	679
skin biopsy	671	skin
cerebral cortex	671
kidney biopsy	667	kidney
melanoma	661
liver tumor	655
primary breast cancer	651	breast tumor
ductal breast carcinoma	647
small intestine	630	jejunum
left ventricle	625
prefrontal cortex brain	624	prefrontal cortex
brain tumor	623
seed	608
intestine	572	colon
breast cancer tissue	563	breast tumor
uterus, myometrium	560
adipose tissue	548	adipose
lymphoblasts	542
rectum	537
temporal cortex	534
mycelia	533
above ground seedling	533
lm crc pdx sample	529
whole worm	517
solid_tumor	516
bone marrow or blood	516
gonad	508
embryos	502
cardiac	502
mycelium	497
pmns (isolated peripheral neutrophils )	495
breast tumour	494	breast tumor
gastrocnemius muscle	490
lymphoblast	489
tumor liver	488
non-small cell lung cancer	488
medulloblastoma	488
peripheral blood mononuclear cells	485
heart left ventricle	483
colon tumor	478
diffuse large b-cell lymphoma (dlbcl)	478
forebrain	476
ovarian	472	ovary
renal allograft biopsy	471
fetal liver	467
colorectal cancer biopsy	457
tail	456
stem	455
huvec	452
gonadal adipose	448
superior temporal gyrus	447
bladder	441	bladder
normal lung	433	lung
pons	433
gastric cancer	432
whole fly	431
myeloma cells	429
non_tumor liver	427
leaf blade	426
skeletal muscle biopsy	424	skeletal muscle
umbilical cord blood	424
whole flies	422
liver biopsy	421	liver
ear	420
left lateral liver lobe	418
cancer, lcm	418
peripheral blood mononuclear cells (pbmc)	416
cns-derived cell-line	415
brain cortex	413	brain
non-small-cell lung carcinoma	410
white adipose tissue	409	adipose
sperm	409
normal liver	396	liver
whole seedlings	396
bronchial brushing, normal airway epithelial cells	391
frontal cortex of the brain (ba10)	390
colorectal cancer (ffpe)	388
midbrain	385	brain
rosette leaves	379
stem differentiating xylem	378
xylem	374
whole kidney	372	kidney
hippocampal formation	368
thyroid nodule	367
lymph nodes	366
ovaries	365	ovary
soft-tissue sarcoma	364
omentum	358
tongue	355
endosperm	353
brain - hippocampus	352	hippocampus
ovarian tumor	348
hepatopancreas	348
brain - cerebellum	348
amygdala	341
bone	340
liver tissue	339	liver
hes da commercial	337
medial ganglionic eminence	334
dissociated whole cerebral organoid	333
nucleus accumbens	333
primary ovarian tumor	332
glioblastoma	332
epididymal white adipose tissue	330
anther	329
peripheral maternal blood	326
longissimus lumborum	325
larvae	325
primary lung tumor	323
ileal biopsy	322
whole embryos	321
b-cell lymphoma	319
head-neck	316
digestive gland	315
dorsal root ganglion	314
bone marrow / peripheral blood	310
gingival	310
pbmcs	308
lung tumour	307
left ventricular myocardium	307
dorsal skin	305
subventricular zone	305
tonsil	305
brown adipose tissue	302	adipose
peripheral blood mononuclear cells (pbmcs)	301
ascending colon	300	colon
cd19-enriched cll patient sample	300
fallopian tube	299
tubulointerstitium from kidney biopsy	299
whole human skin	296	skin
whole larvae	296
lymphobast cell lines	295
superior frontal gyrus of the brain	295
cecum	294
blood cells	292	blood
peripheral plaque	290
salivary gland	289	salivary gland
leukemic cells obtained from bone marrow or blood at diagnosis	289
bone marrow-derived dendritic cells	286
tibialis anterior muscle	284
non-involved (apparently normal) lung parenchyma	284
breast cancer cells	284
nsclc tumor	284
heads	282
thyroid gland	281
whole liver	279	liver
10 day-old leaf	279
renal cortex	278
bladder cancer tumor	277
leukocyte	276
primary medulloblastoma tumor tissue	276
blood (buffy coat)	275
tissue cell sample	275
kidney biopsy tissue	274
nsclc	273
urinary bladder	270
colonic mucosa	270
high-grade serous ovarian cancer tumor	270
foreskin	270
breast tissue	269	breast
bronchial epithelial cells	269
reference pool of lncap, du145, pc3, and cwr22 cell lines	267
left liver lobe	266
meningioma tumor	266
soft tissue sarcoma	266
whole heart	264	heart
intestine, large, colon, sigmoid	263	colon
pancreatic tumor	263
glomeruli from kidney biopsy	259
cotyledon	259
gonads	257
invasive breast carcinoma sample	255
quadriceps muscle	253
ffpe	252
colorectal cancer, lcm	250
skull	249
primary	249
entorhinal cortex	247
substantia nigra-ventral tegmental area	243
dentate gyrus	243
substantia nigra	243
epididymal adipose	242
lesional skin	242
prostate cancer tumor	241
normal tissue	240
primary gastric tumor	240
aerial part	239
telencephalon	239
berry pericarp	238
blood serum	237	serum
wing imaginal disc	237
bone marrow or peripheral blood	237
fetal neocortex	237
esophagus	237
leaves from the 15-day-old-plantlets	236
colon cancer tissue	236
carcinoma	235
trachea	235
meningioma	232
adjacent normal	232
primary colon adenocarcinoma	232
neocortex	231
cartilage	229
bladder tumor	228
monocyte	226	monocyte
breast tumors biopsies	226
myometrium	226
renal biopsy	225
kidney cortex	224
quadriceps	224
primary hepatocytes	221	hepatocyte
freshly frozen lymph nodes	221
rectal colon biopsy	221
pancreatic ductal adenocarcinoma	221
colon cancer	221
eye	219	eye
head kidney	218
pretreatment excision biopsy	218
tibia growth plate	217
thymus gland	217
liver biopsy specimen	216	liver
hindbrain	215
pituitary	214
gastric primary sample	213
longissimus dorsi muscle	211
osteosarcoma	210
cerebrum	209
non-small cell lung cancer cell line	208
jejunum lacking enterocytes	207
whole body extracts	207
matched normal tissue	205
glioma	204
epithelium	204
aerial shoots	204
flower	203
gastric	203
whole fish	203
dorsal root ganglion (drg) neurons	203
normal colon	202	colon
complete hydatidiform mole	202
colon mucosa	202
tumour	200
primary hcc	200
lung cancer	199
pancreatic islet	199
fetal brain	199
whole peripheral blood	198	blood
rosette leaf	198
dermis	197
primary lung cancer	196
rosette	196
neuroblastoma tumor	196
lung homogenate	195
ovarian cancer	195
middle temporal gyrus	195
adjacent liver non-tumor	193
adjacent non-tumor liver	193
primary medulloblastoma	193
bm	193
gastric primary tumor tissue	193
inflorescence	192
renal cell carcinoma specimen	191
paxgene whole blood	190
extremities	189
embryo at physiological maturity	187
peripheral nerve sheath	186
fallopian-tube	186
invasive	186
midgut	185
xenograft	185
late-stage high-grade ovarian cancer	185
cardiac ventricles	184
normal prostate	183	prostate
gastrointestinal stromal tumor	183
bloodspot	183
islets	182
adrenal gland	181	adrenal gland
heparinised blood	181
cd14+ monocytes	180	monocyte
buffy coat	180
circulating leukocytes	180
pre-anthesis spike bulk	178
brain striatum	178
colonic mucosal biopsy	178
fruit	177
clear cell renal cell carcinoma	177
visceral adipose tissue	177
sciatic nerve	176
head-kidney	176
alzheimer's disease frozen cortical tissue	176
tumor tissue	176
microdissected cortical-like ventricle from cerebral organoid	175
mucosa	175
epididymal adipose tissue	175
seeds	175
tibialis anterior	174
ovule	173
neural tube	173
papillary thyroid carcinoma	172
palate	171
esophageal squamous cell carcinoma	171
medial prefrontal cortex	171
colorectal mucosa	171
normal kidney	171
primary crc from colon	171
primary tumour	171
splenocytes	170
whole larva	170
subcutaneous fat	169
parietal cortex	168
testicular embryonic carcinoma	167
femur	167
proximal colon	166
dechorionated embryo	166
primary cortical neurons	166
low-grade glioma	166
berry	165
utricle sensory epithelia	165
dorsal mesothoracic disc	165
spikelets	163
fresh frozen breast tumor	162
shoots	162
flag leaf	161
limb	161
caryopsys	161
seedling leaf (l3)	160
primarytumour	160
mammary	159
nasal epithelium	159
thigh muscle	158
prostate tumor	158
tarsal conjunctiva	158
normal skin	157	skin
inguinal white adipose tissue	157
carcass w/o gonad	157
gills	156
cervical tumor	156
pb	156
bronchial epithelium	155
human dlbcl clinical sample	155
hcc tumor	155
whole blood, maternal peripheral	154
gastric adenocarcinoma	153
soleus muscle	153
mouse prostate tumor	153
whole-body	152
desmoid tumor	152
breast tumor tissue	152
whole cerebellum	152
brain anterior cingulate cortex	152
carotid plaque	151
whole skin biopsy	150
adenoma	150
lymph node, cervical	150
forestomach	149
cholangiocarcinoma	149
breast cancer tumor and liver mixture	149
a pool of reference normal male dna (promega, part no. g1471)	149
postmortem brain	148
bark	148
fat body	148
escc tumor	148
gut	147
umbilical cord	147
distal colon	147
single plant leaf	146
human clinical sample	146
paraganglioma	146
cell line	146
synovial tissue	145	synovial tissue
liver tumor tissue	145
10 mo. old propagule roots, pooled from 3 individuals	144
normal brain	144
cornea	144
primary ilc breast cancer	144
lung tumor nodule	143
leaf tissue	143
bone marrow plasma cells	142
brainstem	141
retinoblastoma	141
mixture of normal gastric mucosa	141
vhl clear cell renal cell carcinoma	140
primary liposarcoma	140
pineal gland	139
embryonic facial prominence	138
gluteus medius muscle	137
dried peripheral neonatal blood	137
tail skin	137
berries	137
airway epithelium	137
visceral fat	137
leaf sample	136
primary glioblastoma	136
cancerous portion of esophagus	136
olfactory epithelium	136
lumbar spinal cord	135
liver metastasis	135
brain tumor (ependymoma)	135
biopsy from liver metastasis	134
lung squamous cell carcinoma	134
adjacent tissue normal gastric glands	134
whole striatum	134
kidney medulla	133
brain (frontal cortex)	133
sentinel lymph node	133
single embryo	132
lacrimal gland	132
oral squamous cell carcinoma	132
oviduct	131
dendritic cells	131
stratagene human reference rna	131
inoculated spikelets	131
lymph node metastasis	131
inguinal adipose tissue	130
normal breast sample	130
peripheral blood leukocytes	130
bucca	130
tissue core	130
gastric tissue	130
hepatocytes	129
skeletal muscle (quadriceps)	129
lung tissue	128
bone marrow derived macrophages	128
hepatoblastoma	128
ffpe tissue	128
human breast cells	128
prostate cancer biopsy	126
lung adenocarcinoma tissue	126
decidua basalis	125
dorsal root ganglia	124
hypocotyl	124
hepatic tissue	124
breast cancer specimen	123
young leaves	123
berry skin	123
hematopoietic system	123
left kidney	122
nuclear transfer embryo	122
ependymoma	122
white adipose tissue around gonad	122
descending colon	121	colon
mature leaf	121
trifoliolate leaves	121
dcis	121
oocyte	121
whole skin	121
bone marrow aspirate	121
fibroblast	120	fibroblast
kidney transplant biopsy	120
adult leaf	120
mature leaf, including petiole	120
bottom 1cm stem cutting (included xylem, phloem and bark)	120
yolk sac	120
homoginized whole worm tissue	120
whole hippocampus	120
normal gastric tissue	120
small intestine - jejunum	120
oral epithelia	120
pool of whole brain from 2 mice	119
colorectal tumor tissue	119
diffuse large b-cell lymphoma	118
brain occipital	118
blastocyst	118
colorectal cancer tumor	118
rectal tumor	117
mammary tissue	116
tonsils	116
semen	116
nasal scrape	116
clinical biopsy of breast cancer	116
lymph node biopsy	116
cardiac left ventricle	116
non-lesional skin	115
human endometrial specimen	115
mammay fat pads	115
primary hepatocellular carcinoma tumor	115
whole blood (wb)	115
lymph node, axillary	115
platelets	115
inflorescences	114
purified aml blasts from blood or bone marrow	114
retroperitoneal white adipose tissue	114
colon cancer (ffpe)	114
primary ewing sarcoma tumor	114
pre-frontal cortex	113
extremities sarcoma	113
caudal fin	113
glycolytic muscle	113
paired normal	112
akxd x pymt mammary tumor	112
heart, left ventricle	112
inner cell mass	112
blood plasma	111
kidney tubule	111
bmdm	111
human cord blood	111
whole body extracts (30 organisms)	111
adenocarcinoma	111
cryopreserved lymphoblast	110
cancer tumor	110
pancreatic neuroendocrine tumours	110
omental adipose tissue	109
thalamus	109
fresh frozen laryngeal tumor	109
carotid plaque, pool of 7 plaques	109
needles	109
embryonic_heart	109
esophageal squamous cell carcinoma (escc) tumor	108
t cells, peripheral blood	108
skeletal muscle biopsy (baseline)	108
peripheral blood (pb)	108
colon adenocarcinoma	108
colonic adenocarcinoma derived organoid	108
bone (ulna)	108
cerebrospinal fluid (csf)	108
escc normal	108
tumor sample of breast cancer	108
primary buccal tissue	107
pilocytic astrocytoma	107
right lung	107
ovarian carcinoma tumor	107
peritoneal cavity	107
entire aerial part	107
nasal mucosa	106
malignant pleural mesothelioma (mpm)	106
colon tissue	106
cardiac muscle	106
thorax	106
xenograft cells (>95% hcd45+ cells) from mouse spleens	106
uveal melanoma	106
leaf discs	106
phelloderm	106
bone structure	106
snap-frozen microdissected mouse brain region	105
liver (chronic hepatitis)	105
corpus luteum	105
sink leaf	105
floret	105
mammary gland tumor	105
pooled aml blasts	105
bone marrow-derived macrophage (bmdm)	105
ln	105
intestine, small	104	jejunum
pbmc isolated from bcg vaccinated_case	104
lens	104
neutered	104
cochlea	104
whole lung homogenate	104
back skin	103
brown adipose	103
surgically resected tumor	103
gm06990 cell line	103
breast cancer fna biopsy	103
no	103
ovarian carcinoma	103
tertbj cell line	103
hepg2 cell line	103
glioblastoma tissue	103
primary invasive breast cancer tumor	103
k562 cell line	103
helas3 cell line	103
total superior cervical ganglia	102
olfactory rosettes	102
spleen and lymph nodes	102
human hepatocytes from mouse liver	102
anterior orbit	102
ckit+ splenocytes	102
uterine leoimyoma tumor	102
frontal lobe, hippocampus, hypothalamus	102
squamous cell carcinoma	102
esophageal squamous epithelium	102
cerebellum, right-half	102
ovary, placental	102
ependymoma brain tumor	102
fetal kidney, fetal spleen, fetal thymus	102
testis, prostate	102
fibroblasts	101	fibroblast
bronchoalveolar lavage	101
olfactory bulb	101
left lung	101
white adipose	101
epidermis model	100
biceps femoris	100
salivary glands	100
gonadal adipose tissue	100
non-malignant lung tissue sample	100
whole leaf	100
brain prefrontal cortex	100
epithelial ovarian cancer	100
central nucleus of amygdala	100
fat	100
ventricle	99
adrenal	99
larynx	99
gbm	99
proximal ileal margin	99
back	99
perigonadal adipose	99
bud	99
whole testis	99
whole-heart tissue	99
skin fibroblast	98
gastric primary non-malignant tissue	98
uterine endometrium	98
panicle	98
oocytes	98
glioblastomas	98
gdna isolation from cryo tissue	98
spike	98
ascites	98
adjacent normal tissue	97
posterior fossa	97
primary prostate cancer	97
non-tumor	97
soleus	97
subcutaneous adipose tissue needle biopsy	96
airway	96
brain, cerebral tissue	96
pheripheral blood	96
alveolar macrophage	96
fourth leaves	96
fsr	96
frozen resected tissue	96
whole individual	96
fetal lung	95
glial cell	95
arb	95
lung carcinoma	95
histiocyte	95
bone marrow cells	95
primary gastric tumour	94
abdomen	94
bronchial	94
normal colon tissue	94
cd4+ t cells from pbmc	94
from the leader of each tree, bark with attached phloem and cambium	94
primary non-malignant gastric tissue	94
part of lung tissue	94
cerebellar cortex of the brain	94
cervical spinal cord	93
calvarial bone with healing tissue plug	93
fetal	93
leukocytes	93
total white blood cells (wbcs)	93
normal lung tissue	93
peripheral blood b lymphocytes	92
breast (tumor)	92
acute lymphoblastic leukemia	92
normal colon mucosa	92
macular rpe-choroid	91
pericarp	91
epididymal fat	91
peripheral whole blood from healthy individual	91
human liver	91
trophectoderm	91
germ cell tumor (gct)	91
colorectal	91
part of liver	91
primary tumor resection	90
leaf tissue from 4 plants	90
wilms tumour	90
embryonic heart	90
human preimplantation embryos	90
melanoma tumor	90
vastus lateralis muscle biopsy	90
musculus vastus lateralis	90
mantle	90
normal cerebellum	90
mature aggressive b-cell lymphomas	90
na	90
colon adenocarcinoma stage ii	90
tailfin	90
wing imaginal discs	90
frozen tumor	89
conventional urothelial carcinomas	89
islets of langerhans	89
tumor colorectal tissue	89
ewing tumor	89
blastomere	89
urinary, bladder	89
osteosarcoma tumor	89
pars tuberalis	89
kidneys (apical parts)	89
colorectal tumor	89
colorecal cancer	89
as-ffpe tumor	88
unopened flower buds	88
colon stromal	88
whole root	88
parotid gland	88
brain amygdala	88
abdominal adipose	88
biopsy	88
colon epthelial	88
perirenal adipose	88
leukocytes from whole blood	88
gastric cancer tissue	88
right ventricle	88
suprachiasmatic nucleus	88
flowers	88
whole mammary gland	88
facs sorted midgut cells	87
primary breast cancer tumor	87
basal node to 1 cm above shoot apical meristem	87
primary neuroblastoma	87
dorsal hippocampus	87
aortic valve	87
breast stroma	86
cerebellar cortex	86
heart ventricle	86
whole eye	86
abdominal fat	86
serous epithelial ovarian carcinoma	86
gastric cancer line	86
promyelocytes	85
articular cartilage	85
whole cell	85
buccal mucosa	85
colorectal cancer tissue	85
carotid artery	85
spleen, lymph node	85
alveolar bone	84
8 to 10th leaves	84
limb-bud	84
extramacular rpe-choroid	84
brain (resected material)	84
brain dorsolateral prefrontal cortex	84
frozen biopsy	84
blood vessel	84
distal ileum	84
whole subcutaneous adipose tissue	84
high-grade astrocytoma (hga) tumor	84
synovium	83	synovial tissue
uterus, endocervix	83	uterus
lymphoma	83
seminiferous tubules	83
whole plants	83
interscapular brown adipose tissue	83
oral tongue squamous cell carcinoma (otscc)	83
reference pool of normal adult tissues (10% prostate and 30% each testis, liver, and kidney)	83
vagina	83
root tip	83
thoracic aorta	83
monocytes	82	monocyte
metastatic melanoma tumor	82
white matter	82
whole body extracts (15 organisms)	82
pectoralis major muscle	82
calf muscles	82
neonatal foreskin	82
leaflet	82
lower airway (bronchial)	81
bone marrow (bm)	81
liver carcinoma	81
diaphragm	81
paxgene whole blood rna samples	81
mouse embryonic fibroblasts	81
inguinal fat	81
visual cortex	81
tumor (lymph node)	81
normal breast	81
whole blood or cell pellets	81
sporadic tumor	81
ccrcc tumor and blood	80
follicular lymphoma	80
periferal blood mononuclear cells	80
invasive breast cancer	80
left ventricle apex tissue	80
colonic biopsy	80
placental villus parenchyma	80
normal breast tissues	80
diffuse intrinsic pontine glioma	80
mix of liver, adipose tissue and skeletal muscle	80
whole retina	80
soleus muscle biopsy	80
tumor epithelium	80
lungs	80
bronchial biopsy	80
prostate cancer primary tumor	79
adult	79
mesenteric adipose	79
brain frontal cortex	79
root nodule	79
cervical cancer biopsy	79
metastatic tumor	79
brain (cerebral cortex)	79
melanoma metastasis	79
cord blood from newborn	78
flank	78
piriform cortex	78
brain-hippocampus	78
cervical biopsy	78
mature leaves	78
longissimus dorsi	78
embryonic cortex	78
prostate biopsy	78
chorionic villi	78
pbmc isolated from bcg vaccinated_control	78
foot	78
adrenal cortex	78
eye-antennal discs	78
blood monocytes	77	monocyte
tail tip	77
medulla	77
adult bone marrow	77
prostate tissue	77
oligodendroglioma	77
pheochromocytoma	77
control	77
body	77
gastrocnemius	77
motile semen	77
intrahepatic cholangiocarcinoma	76
human breast tumor core biopsy	76
breast cancer cell line	76
liver slices	76
dorsal root ganglion (drg)	76
mantle cell lymphoma	76
peripheral serum	76
lung, heart, muscle, kidneys, liver and spleen	76
hypothalamic arcuate nucleus	76
primary rb tissue	76
single cell circulating in mouse blood enriched for tumor cells	75
stroma	75
temporal lobe	75
normal rectal mucosa	75
lymph node, inguinal	75
brain hippocampus	75
hvc	75
human peripheral blood	75
lymph node, abdominal	75
single plant leaf tissue	75
psoriatic skin	75
tumour biopsies	75
adrenal medulla	75
needle	75
freshly isolated human monocyte	74	monocyte
non-cancerous tissue, homogenized	74
five pooled shade leaves	74
colon cancer tumor	74
pretreatment surgical biopsy	74
clear cell renal cell caricinoma	74
placenta, fetal side	74
gactrocnemius muscle	74
peripheral vein blood	74
tassel	74
posterior psm	74
gastric cancer tumor	74
whole animals	74
barrett's esophagus	73
brain (ba9 prefrontal cortex)	73
human airway epithelium cells from nonsmokers	73
median liver lobe	73
aerial tissue	73
non-lesional knee cartilage oa	73
precursor b-cell acute lymphoblastic leukemia (all)	73
fresh venous blood anticoagulated with 50 âµg/ml thrombin-inhibitor lepirudin	73
five pooled sun leaves	73
left ventricle of heart	73
cryopreserved embryo	73
abdominal subcutaneous adipose tissue	72
tumor tissue non-cardia of stomach	72
duodena, jejuna, ceca	72
nasal-epithelium	72
nasal epithelial cells (level ii region)	72
trifoliate leaf	72
as-ffpe liver (cirrhotic)	72
transformed b-lymphocytes (gm10851 cell line)	72
diagnostic bone marrow aspirates or tumor tissue	72
leucocytes	72
interferon - avonex	72
fully expanded, mature leaf, including petiole	72
megagametophyte	72
cultured organotypic cerebellar slices	72
bnst/poa	72
lung metastasis	72
gastric non-malignant	72
hematopoietic	72
follicular lymphoma tumor	72
shoots freeze frozen	72
shoot apical	72
xenograft tumor	71
subqutaneous adipose tissue	71
medulloblastoma tumor	71
striatum (brain)	71
mesenteric artery	71
epididymis	71
buffy coat (blood)	71
brain crbm	71
lymph node tumor	71
uterus, exocervix	70	uterus
non-small cell lung cancer (nsclc)	70
human brain, primary glioblastoma	70
merkel cell carcinoma	70
brain prefrontal cortex (brodmann area 9)	70
frozen biopsy specimen	70
herbaceous grape cutting	70
placental chorionic villus	70
mixed stage inflorescence	70
clear cell	70
esophageal squamous cell carcinoma tumor	70
benign breast core	70
anaplastic large cell lymphoma (alcl)	70
human airway smooth muscle cells	69
human lung squamous cell carcinoma tissue	69
associative striatum	69
pooled whole-body extracts	69
cancer survival tissue	69
flag leaves	69
ba9 prefrontal cortex	69
whole visceral adipose tissue	69
surrounding liver	69
embryonic fibroblasts	68
nucleus pulposus	68
shoot apical meristem	68
nzb x pymt backcross mammary tumor	68
esophagectomy specimen	68
pre-frontal cortex (ba46)	68
myocard	68
macrophage	68
pancreatic ductal adenocarcinoma (pdac)	68
full thickness aortic wall biopsies	68
spleen and peripheral lymph nodes	67
triple-negative breast cancer	67
ovules	67
ca1 hippocampal subregion	67
septum	67
normal stomach	67
dorsolateral prefrontal cortex of the brain	67
peripheral blood mononuclear cell (pbmc)	67
immature inflorescence	66
placental tissue	66
primary root	66
internal trunk	66
dorsal raphe nucleus	66
biceps	66
grape bud	66
cell culture	66
glomeruli	66
lad	66
embryonic brain	66
heart tissue	66
melanoma tumor biopsy prior to mage-a3 immunotherapy	65
rhabdomyosarcoma	65
retinal pigment epithelium	65
reference rna pool	65
rectal mucosal biopsy	65
hemocytes	65
small intestinal crypts	65
10 pooled individual organisms	65
4 mm skin sample	65
tissue	65
maternal peripheral blood	65
ffpe tumor sample	65
tumoral sample	65
11 mouse cell lines	65
breast adenocarcinoma	65
m. vastus lateralis	65
brain, cortex	65
pooled sample of liver, kidney and lung	65
left ventricular tissue	65
5 human cutaneous melanoma cell lines (sk-mel 05	64
pooled blood	64
normal breast tissue	64
spinal	64
human umbilical cord blood	64
hair follicles	64
brain, left frontal lobe	64
gastric mucosa	64
knee cartilage	64
primary frozen breast cancer tumor tissue	64
buccal	64
normal human epidermal keratinocytes (nhek)	64
abdominal subcutaneous adipose tissue, fasted	64
seedling leaf	64
alveolar rhabdomyosarcoma tumor	64
utricle	64
proliferative endometrial tissue	64
hnscc tumor	63
5mm long segments caudal to the t7-t8 lesioned area of the spinal cord	63
uterine cervix tumor	63
endometrial cancer tissue	63
mouse liver	63
metastatic melanoma	63
uveal melanoma (eye)	63
colon biopsy	63
cancer tissue obtained from bronchoscopy	62
adenoid cystic carcinoma	62
apical tips	62
xenograft from mouse	62
gill tissue	62
fetal bone marrow	62
leukemic peripheral blood	62
naspharyngeal carcinoma tissue	62
eye tumor	62
5mm long segments rostral to the t7-t8 lesioned area of the spinal cord	62
tumor tissue cardia of stomach	62
ventricular myocardium	62
wilms tissue	62
tumor cluster	62
embryonic stem cell	62
ventral prostate	62
ascending aorta	62
ovarian tumor tissue	62
developing seed	62
terminal ileum	62
caudal mammary tissue	61
basolateral amygdala	61
germinoma	61
pilocytic astrocytoma tumor	61
abdominal adipose tissue	61
n/a	61
normal mammary sample	61
bone-marrow mononuclear cells from cn-aml patient	61
breast primary tumor	61
intestinal mucosa	61
adjacent pancreatic non-tumor	61
whole worm lysate	61
cancer lung tissue	61
choroid plexus	61
callus	61
liver biopsy specimens	61
colon cancer normal adjacent	61
cirrhotic liver	61
untreated ex vivo spleen leukocytes	60
isolated cytotrophoblast	60
paired normal adjacent	60
small intestine lamina propria	60
mouse embryonic fibroblast	60
myocardium	60
ovarian cancer cells	60
murine fetal brains	60
gist tumor	60
macular retina	60
gonadal fat	60
xylem (mature)	60
colonic mucosal biopsy from the left side of the colon	60
noncancerous lung tissue adjacent to lung scc	60
peripheral blood leukocyte	60
white adipose tissue (wat)	60
liver parenchyma	60
polyp	60
human nasal mucosa	60
ovarian follicle	59
myxoid liposarcoma	59
normal, homogenized	59
whole ovary	59
fly heads	59
mature rosette leaf	59
brain, medial prefrontal cortex	59
peritumor breast tissue	59
laryngeal cancer	59
thymic epithelial tumor ffpe	59
normal adjacent mucosa	59
splenic marginal zone lymphoma	59
whole-blood	59
central nervous system	59
middle ear	59
young leaf	59
bladder cancer	58
prostate xenograft	58
epicarp and mesocarp	58
caecum	58
shoot tip	58
nerve	58
adrenal tissue	58
extramacular retina	58
calvaria	58
ewat	58
type iv glioblastoma	58
liver cancer	57
primary ovarian carcinoma	57
es cells	57
lewis lung carcinoma (llc) tumor	57
upper airway (nasal)	57
developing seeds	57
spleen and lymph node	57
primary mammary tumor	57
whole saliva	57
flc liver tissue	57
clear-cell renal cell carcinoma (ccrcc) tumor	57
lung biopsy	57
purified cd14+ monocytes	56	monocyte
untreated	56
dorsal striatum	56
oral	56
whole cornea	56
medial geniculate nucleus of the thalamus	56
earshoot	56
normal testicular tissue	56
colorectal tissue	56
burkitt's lymphoma cell line	56
scalp	56
colorectal carcinoma tumor	56
isolated cd4+ cells	56
embryonic stem cells	56
a whole lung	56
mesenteric lymph nodes	56
prefrontal cortex (pfc)	56
transplanted p53null mammary tumor	56
wce	56
xylem from field grown trees	56
brain, hippocampus	56
kidney allograft biopsy	56
sputum	56
plasma sample from patient	56
human multiple myeloma	55
rosettes	55
proximal small intestine	55
mouse optic nerve head	55
blood of a patient with ch.	55
gluteus medius	55
adjacent nontumor	55
human colon	55
wing	55
follicle	55
guthrie blood	55
pretreatment tumor tissue	55
human adrenal tissue	55
right ventricular myocardium	54
whole blood sample	54
whole cells	54
cecal tissues	54
term placenta	54
brain_hypothalamus	54
llc tumor	54
extrahepatic bileduct and gallbladder	54
femur bone marrow	54
dental epithelium	54
brain, right hemisphere	54
mammary carcinoma	54
trunk wall	54
descending aorta	54
ileum, 75% in length from the pyloric sphincter	54
hypothalamic neurons (mhypoa-2/24 cell line)	54
carcass	54
jejunal epithelium	54
kidney tumor	54
cotyledons	53
mesenteric fat	53
rectal carcinoma	53
cancer, homogenized	53
mouse small lobe lung	53
trophoblast	53
melanocytes	53
t-all bone marrow sample	53
kidneys	53
vulva	53
flesh	53
papillary serous ovarian adenocarcinoma	53
fetal thymus	53
buccal cells	52
wilms tumor	52
whole blood drawn from the cephalic or jugular veins and collected into rneasy protect animal blood tubes (qiagen, usa)	52
free-living mycelium	52
lncap derived xenograft	52
normal embryo	52
cervical transformation zone	52
ofb	52
primary gbm tumor	52
distal small intestine	52
striatum (str)	52
adjacent non-tumor liver tissue	52
intestinal organoid	52
breast tumor biopsy	52
superior cervical ganglia (scg)	51
brain metastasis	51
dental mesenchyme	51
ovarian follicles	51
mast cell tumor (mct)	51
left ventricular free wall	51
primordial germ cells	51
floral	51
human prostate tissue tumor	51
rind	51
engineered neonatal rat ventricular tissues	51
normal blood	51
primary retinoblastoma tumors	51
caput epididymis	50
wilms	50
cutaneous	50
primary ccrcc	50
liver biopsy in chronic hepatitis b patients in immune clearance phase	50
primary prostate cancer biopsy	50
brain, area x	50
mid-secretory endometrial tissue	50
cns	50
root tips	50
brain (left hemisphere excluding cerebellum)	50
whole body extracts (40 organisms)	50
breast cancer tumor biopsy	50
lactating mammary gland	50
pectoralis muscle	50
pancreatic neuroendocrine tumor	50
whole roots	50
whole worm tissue	50
breast ductal carcinoma in situ	49
brain, ra	49
venous blood	49
monocyte-derived macrophage	49
skin biopsies	49
placental chorionic villi	49
estrogen receptor positive breast tumor	49
lobuloalveolar gland region	49
peritoneum	49
fresh frozen sample from enucleated eye	49
noncancerous liver	49
brain frontal	49
flower bud	49
primary hepatoblastoma	49
deltoid	49
aerial tissues of 15 day seedlings	49
vegetative part	49
soft tissue sarcoma of the extremity, primary tumor, fresh frozen	49
plasma-derived	49
snap-frozen tissue	49
tracheal epithilium	49
transverse colon	49
resected lung tumor	49
monocytes isolated from pbmc	48	monocyte
adult mouse intestine, kidney, and liver plus fetus tissue	48
leaf, first fully expanded	48
jejunum mucosa	48
eac	48
fertilized embryo	48
nucleus accumbens shell	48
postmortem putamen tissue	48
leaf 3	48
eye disc and brain	48
cyanidiales algal mat material	48
retina/rpe	48
extensor digitorum longus muscle	48
seedlings, aerial tissue	48
adenoid cystic tumor	48
e13.5 mouse embryo derived fibroblasts	48
brain, central nucleus of the amygdala	48
hypothalamus and preoptic area	48
longissimus dorsi skeletal muscle biopsy	48
renal cell carcinoma	48
bilateral amygdala	48
non tumor lesion of liver biopsy	48
perirenal adipose tissue	48
liver biopsy lcm	48
intratumoral hepatocellular carcinoma tissues	48
prostate cancer cell line	48
developing head (h)	48
femora and tibiae	48
maternal liver	48
skeletal muscle (musculus vastus lateralis)	48
cell-free plasma	48
embryonic gonad	48
peritumoral hepatocellular carcinoma tissues	48
yes	48
biopsied longissimus dorsi	48
foliar	48
cells from whole blood	48
face biopsy	48
primary endothelial cells	48
renal inner medulla	48
airway smooth muscle layer from airway wall	48
triceps surae muscle	48
bone - right ulna (central 5 mm)	48
crown root	48
human prostate tissue benign	48
bone marrow derived macrophages (bmms)	48
mushroom body (dissected from brain)	48
hippocampus (hip)	48
#3 and #5 mouse mammary glands	48
t cell	48
brain nucleus accumbens shell	48
entire colon	48
flag leaf (fl)	48
chorionic villi sample	47
female adipose tissue	47
duodenal biopsy	47
endometrioid adenocarcinoma	47
spleen, tumor	47
cutaneous primary melanoma tumor	47
pooled tumor	47
longissimus cervicis	47
brain (medial prefrontal cortex)	47
tracheal explants	47
head and thorax	47
developing trunk regions	47
thymocytes	47
femurs and tibia	47
whole venous blood	47
hindlimb muscle	47
frontal lobe white matter	47
adrenocortical carcinoma	47
embryonic kidney	47
mediastinal lymph node	47
bat	47
liver wedge biopsy	47
non-cancerous colorectal tissue, homogenized	47
mesocarp	47
fore-limb	47
primary breast tumour	47
brain tumour	47
ceribral spinal fluid	46
spleen tumor	46
chorionic villus	46
epicardial adipose	46
ffpe tissue from operative resection	46
optic nerve head	46
orbitofrontal cortex	46
thoracic spinal cord	46
peritoneal macrophages	46
serous ovarian adenocarcinoma	46
rectal cancer	46
brain, bed nucleus of the stria terminalis	46
ductus arteriosus	46
prostate tumor biopsy	46
renal medulla	46
ccrcc	46
esophageal biopsy	46
prostate needle biopsy tissue frozen in oct blocks	46
inoculated leaves, approximately 1cm from the inoculation site	46
trabecular meshwork	46
oligodendroglial tumor	46
tendon	46
dorsal root ganglia (drg)	46
epicardial adipose tissue	46
cells	46
lateral root tissue	46
peripheral blood or bone marrow	46
pleural mesothelioma	46
gist sdh positive	46
part of lung	45
tumor biopsy	45
cancer	45
fresh frozen tumour	45
peripheral blood mononuclear cell	45
fused cytotrophoblast cells (syncitiotrophoblast)	45
whole brain (including cerebellum and brain stem), minus the frontal cortex	45
healthy human blood	45
hepatocellular carcinoma tumor	45
n	45
corolla	45
arabidopsis rosette leaves	45
motor cortex	45
rectal mucosa	45
cardiac tissue	45
t	45
whole organsim	45
pool of 10 whole-seedlings	45
seedling shoot	45
synovial sarcoma	45
adrenocortical adenoma	45
parametrial and periovarian adipose tissues	45
pituitary gland	45
pancreas tumour	45
primary heart tissues	45
normal cortex	45
brain, nucleus accumbens	45
interior bark and phloem tissues	45
frontal cortex of the brain	45
head and neck squamous cell carcinoma	45
source leaf	45
brain, hvc	45
backfat	45
ovarian tumor epithelium	45
lcls	45
bronchial brush	45
larva	45
animal caps	45
whole seeds	44
gall bladder	44
untreated spleen cd4t-cells	44
2 leaves	44
cd4	44
neural retina	44
normal mucosa	44
shoot apex	44
diagnostic bone marrow	44
epididymal white adipose	44
mouse embryonic stem cells (kh2)	44
prefrontal cortex of the brain	44
vaginal tissue	44
aerial seedling	44
peyer's patch	44
parenchyma	44
lateral branch apexes	44
leiomyoma	44
whole brain, temporal cortex	44
granulocytes	44
intact duodenum	44
mammary gland proper (lymph node removed)	43
micropapillary bladder tumors	43
seedling roots	43
oxyntic mucosa	43
reduction	43
multiple myeloma	43
gubernaculum	43
s2 cells	43
hairy roots	43
frontal fetal brain	43
xenograft liver tumor	43
aortic root	43
bovine biceps brachii samples collected at the slaughterhouse	43
left atrium	43
hpv16-positive cervical cancer specimen	43
cutaneous melanoma metastasis	43
melanoma metastases extracranial	43
motor neurons	43
udder	43
panicles	43
primary unilateral non-metastatic postmenopausal erî±-positive breast tumor	43
follicular lymphoma (fl)	42
bone_marrow	42
mammary primary tumor	42
root hair cells from seedlings	42
brown adipose tissue (bat)	42
facs-purified lnvs	42
immature ear	42
soybean leaves	42
dorsal root ganglia, l5	42
fruit cortex	42
vascular cambium	42
flower buds	42
primary mammary tumor less than 1.0 cm diameter	42
feces	42
biceps brachii	42
fourth inguinal mammary gland	42
crown bud	42
testicular tissue	42
superior temporal cortex (brodmann area 22, ba22)	42
er+ breast cancer primary tumor	42
skeletal muscle (gastrocnemius)	42
strobili	42
breast epithelium	42
human metastatic melanoma tumor	42
fresh pbmc collected from donors	42
olfactory rosettes, olfactory bulbs, and telencephalons	42
infrarenal aorta	42
human colorectal cancer tissue	42
meristematic tissue	42
inguinal lymph node	42
root (2d-old seedlings)	42
male	42
urinary bladders	42
biceps femoris muscle	42
developing seeds dissected from sliques	42
embryonic midbrain tissue	42
triple negative breast cancer primary tumor	42
serous ovarian tumor	42
ffpe breast cancer	42
whole esophagus	42
aortic valve leaflet	42
malignant ovarian tumor	41
maternal blood	41
benign lymph node	41
leiomyosarcoma	41
blood lymphocytes	41
whole worms	41
macrodissected frozen tumor	41
primary intracranial pediatric germ cell tumor (gct)	41
metastasis	41
normal colon adjacent to colon cancer	41
pararectal_paracolonic	41
hcc	41
plasma sample from cancer-free individual	41
spleen/lymph nodes	41
esophageal adenocarcinoma tumor	41
skin tumor	41
forelimb	41
anterior pituitary	41
peritumoral hcc tissues	40
seedling shoot/aerial seedling	40
peripheral blood t cells	40
rcc pdx tumor	40
mouse mammary gland	40
liver explant	40
lv(left ventricle)	40
adjacent normal tissues	40
brain stem	40
systemic sclerosis human back skin biopsy	40
tympanic membrane, pars tensa	40
cultured peripheral blood mononuclear cells	40
laser capture microdissected human breast	40
peritoneal	40
whole animal homogenate	40
whole cortex	40
skin with scales	40
gastric tumor tissue	40
normal cervix	40
lymphoma biopsy	40
systemic sclerosis human forearm skin biopsy	40
dorso-lateral portion of cerebral wall	40
heart epicardium	40
subcutaneous svcs	40
unfertilized ovule	40
intratumoral hcc tissues	40
nasopharyngeal epithelium	40
internal mammary artery	40
thymic lymphoma	40
atherosclerotic aortic wall	40
nasal biopsy	40
conceptus	40
lamina propria	40
gastric normal tissue	40
brain/extended amygdala	40
scwat	40
lower part (~1.5 cm) of the stem (hypocotyl and cotyledons)	40
petal	40
whole adult flies	40
middle small intestine	40
conjunctiva	39
hepatocellular carcinoma (hcc)	39
mixture of normal colorectal mucosa	39
whole liver extract	39
pulp and skin	39
berry flesh	39
colorectal primary tumor	39
testicle	39
semimembranosus muscle	39
brown infiltrating macrophages (svcs)	39
ovarian stroma	39
5mm long segments in the t7-t8 lesioned area of the spinal cord	39
postmortem hippocampus	39
clear-cell renal cell carcinoma	39
breast cancer regional lymph node metastasis	39
feces of c57bl6/j mouse	39
vastus lateralis (quadriceps femoris)	39
hippocampal ca1 brain	39
internal trunk sarcoma	39
small airway epithelium (sae)	39
vascular	39
ovarian epithelial carcinoma	39
tumor stroma	39
bronchus	39
ileal pouch	39
normal thyroid	39
caudate nucleus	39
vein	39
fruit pericarp	39
distal lung	39
inferior colliculus (ic)	39
crown buds of leafy spurge	39
pag	39
artery	39
mouse prefrontal cortex	38
dissected brain	38
4th leaves at 4-leaf stage	38
rectal cancer tumor	38
normal colonic mucosa	38
nasal airway epithelium	38
central brain	38
urine	38
brain neocortex	38
hyphae	38
palatal shelves	38
peripheral lung tissue	38
caudal lung lobe	38
animal cap (dissected ectoderm)	38
aerial parts	38
unopen flower buds	38
pleura	38
breast muscle	38
mouse xenograft of human leukemia	38
longissimus skeletal muscle	38
inner ear	38
epididymal infiltrating macrophages (svcs)	38
immature infloresence	38
7-day-old seedlings	38
atypical teratoid / rhabdoid tumor	38
sternal bone marrow	38
heart, right ventricle	38
mouse amygdala	37
hematopoietic stem cells	37
human breast tissue	37
biopsied liver (right lobe) tissue	37
e16 embryonic cortex	37
adipose: pericardial adipose	37
adipose: inner layer of backfat	37
adipose: abdominal subcutaneous adipose	37
adipose: greater omentum	37
cd34+ hspc-derived proerythroblasts	37
patient matched normal tissue from aa	37
high-grade astrocytoma allografts	37
formalin fixed paraffin embedded wilms tumour	37
10 day seedlings	37
adipose: intermuscular adipose	37
fresh frozen pretreatment breast tumor biopsies obtained from patients	37
gastrocnemius skeletal muscle	37
fetal heart	37
ear notch	37
adipose: upper layer of backfat	37
gist	37
macrophages	37
brown fat	37
adrenal pheochromocytoma	37
albedo	37
adipose: mesenteric adipose	37
colorectal adenocarcinoma	37
fresh frozen human tumors	37
gliomatosis cerebri	37
skin lesion	37
primary abdominal nb tumor	37
rosette leaf 17	37
mesentery	37
dermal fibroblasts	37
plasma/serum	37
mammary glands	36
mouse kidney cortex	36
hcv infected human liver biopsy samples	36
pool of whole body of 35-50 larvae	36
prepouch ileum	36
aml	36
whole nematode	36
tibialis anterior skeletal muscle	36
vastus lateralis basal skeletal muscle	36
vegetative mycelium	36
mouse kidney medulla	36
abdominal fatbody	36
oral tumor	36
gv oocyte	36
anterior prostate	36
agm	36
ex vivo differentiating proes	36
siliques	36
primary mouse tracheal epithelial cultures (mtecs)	36
episcs	36
whole xenograft sample containing human tumor cells and mouse stroma	36
testicular germ cell tumour	36
brain (hippocampus)	36
tumor tissue in pancreatic cancer sample	36
16 pooled daphnids	36
bisected posterior piece	36
inoculated spikelet spk 2	36
prostate cancer samples from aa	36
knee articular cartilage	36
whole bone marrow	36
fiber	36
vaginal epithelium	36
maize kernels	36
single stem	36
primary b cells	36
somatosensory/motor cortex	36
primary colorectal cancer	36
digital dermatitis lesion	36
midguts/fatbodies	36
leaf shealth	36
dissected ca1 hippocampal subfield	36
human skin fibroblasts	36
epididymal white adipose tissue (ewat)	36
es-derived motor neurons (es-mn)	36
ra	36
whole embryo lysate	36
islet	36
subcuteneous adipose	36
spleen, lymph nodes	36
biopsied liver (right lobe)	36
luminal breast cancer xenograft tumor	36
soleus skeletal muscle	36
protonemal tissue	36
whole body extracts (10 organisms)	36
mammary tumors	36
uninvolved mammary tissue	35
moe	35
gliobmastoma biopsy	35
omental	35
human pancreatic tumor xenografted in six-week-old female athymic nude mice	35
breast carcinoma associated fibroblast	35
left ventricle myocardium	35
jejunal mucosa	35
cd4+cd25+ t cells	35
normal liver tissue	35
small-cell lung cancer	35
renal pelvis	35
adenoma tissue	35
primary murine bone marrow macrophage cells (bmms)	35
buccal epithelium	35
liposarcoma	35
cns and imaginal disks	35
lymphonode sampled at diagnosis	35
breast brain metastasis	35
bladder tumour	35
ffpe breast angiosarcomas	35
normal uterine cervix	35
renal tumor	35
primary visual cortex	35
isolated lumbar motor neurons	35
normal pancreas	35
calvarial bone	35
floral bud	35
brain temporal	35
sural nerve	35
oral tumor tissue	35
colonic mucosal scrapings	35
5-day-coleoptyle	35
thoracic artery	35
patient-derived tumor in mouse	35
left lateral liver	35
bronchial_epithelium	34
aimah nodule	34
dental pulp cells	34
adjacent non-tumor tissue of hcc	34
ca1	34
ips cells	34
primary colorectal cancer tumor	34
microsatellite instability (msi) colorectal tumor	34
peripheral lung	34
olfactory mucosa	34
triceps brachii	34
xenografts tumors in vivo	34
diagnostic diffuse large b-cell lymphoma (dlbcl)	34
primary bone marrow	34
hippocampal neurons	34
ovarian tumor stroma	34
rectosigmoid biopsy	34
skeletal muscle (vastus lateralis)	34
hippocampal ca1 region	34
colorectal tissue, m-fcm sorted nuclei	34
sorted mammary epithelial cell	34
whole aorta	34
eutopic endometrium	34
axillary_ln	34
fresh frozen ccsk tissue	34
pollen	34
coronary artery	34
vulvar tissue	34
nasal_epithelium	34
tumour tissue	34
resected tissue	34
whole aerial seedling	34
primary keratinocytes	34
caudate-putamen	34
archived bone marrow smear film	34
human embryonic stem cell line	34
gist sdh negative	34
peritoneal implant	34
bronchoaveolar lavage	34
synovial sarcoma tumor tissue	34
retina, rpe, choroid	34
unpurified lymph node biopsy	34
tissue: neuroblastoma tumor	34
mouse pancreatic tumor	34
all (lumbar) l4-6 drg	33
1mm3 tissue punch from left side substantia nigra	33
whole ugs pool	33
nasopharynx	33
genital_pelvic_ln	33
nci-h526 sclc (small-cell lung cancer) xenografts	33
proximal sciatic nerve (sn)	33
eye discs	33
theca	33
seedling leaves	33
whole head	33
mouse embryonic fibroblasts (mefs)	33
superior vena cava, adipose tissue, lung, spleen, stomach, liver, intestine, kidney, descending aorta, left atrium, left ventricle, skeletal muscle, pulmonary aorta, skin, tongue, ascending aorta, arterial white cells blood, venal white cells blood, coronary valve, lymph node	33
canine osteosarcoma tumor	33
active meristems	33
non tumoral adjacent tissue	33
human healthy tonsils	33
breast cancer tissue luminal b	33
rat ovary	33
adjacent non-tumor	33
lymphocytes	33
t-all	33
transferred embryo	33
mixed	33
subcutaneous	33
above-ground parts	33
mesenteric_ln	33
human brain cortex (ba9)	33
seedling shoots	33
eviscerated abdomen with attached fat bodies	33
systemically infected leaves	33
embryonic tissue	33
young panicle	33
breast cancer tissue luminal a	33
youngest most fully expanded leaf	33
eggs	33
fungal-colonized plant roots	33
3 terminal leaflets of leaf 3	33
silique	33
sorted germ cells	33
atherosclerotic aortic arch	32
lesion	32
superior frontal cortex	32
non-cancerous	32
resident bone marrow cells	32
ovarian carcinoma tissue	32
granulosa	32
liver_non-tumor part	32
flank skin wound	32
seed coat	32
right atrium	32
prefrontal cortex (brain)	32
14-d-old seedlings	32
medial nucleus of amygdala	32
subcutaneous abdominal adipose tissue	32
recto-sigmoid	32
mesenteric arterial tree	32
gtml medulloblastoma tumor	32
gastric epithelium	32
v1 (area 17)	32
local tumor, pre-chemo	32
blood pmn	32
inguinal white adipose tissue (wat)	32
root tissue	32
thyroid glands	32
primary culture keratinocyte	32
cultured bone marrow-derived msc	32
lung, adenocarcinoma	32
microdissected ovarian tumor epthelial component	32
nonlesion	32
prostate tumor/tissue	32
adrenals	32
periphery (entire body except head)	32
basal ganglia	32
whole polyps	32
aerial	32
dorsal muscle	32
pediatric osteosarcoma	32
ffpe specimen	32
macroscopically intact tissue	32
tumor biopsies from de novo-dlbcl specimens	32
preoptic area of brain	32
wounded inflorescence stalk segments	32
macro	32
tsetse fly midgut	32
flow-sorted tumor cells	32
ccrcc (clear cell renal cell carcinoma)	32
drg	32
intestinal organoids	32
mouse testes	32
sorted cd19pos b cells	32
appendix	32
whole intestine	32
non-burkitt diffuse large b-cell lymphoma	32
substantia nigra pars compacta	32
skeletal muscle (smu)	32
atheroma plaque	32
retinal pigment epithelium (rpe)/choroid	32
mycorrhizal root tips	31
whole spleen	31
antenna	31
dechorinated embryo, flow sorted cells	31
brain (neocortex)	31
10 whole fish	31
fallopian tube epithelium	31
microdissected ovarian cancer stroma	31
enriched guard cell	31
ileal mucosa	31
cadeveric eye	31
gallbladder	31
oral cavity squamous cell carcinoma	31
lower 5cm of stem	31
ca3 hippocampus	31
forebrain cells	31
lung scc	31
spleen and ln	31
lymphoblastoid cell lines	31
pancreatic ductal adenocarcinoma-liver metastasis	31
cam, distant to implantation	31
endothelial cells	31
entopallium	31
at least 80% of neuroblasts	31
transformed dlbcl (gc)	31
mixed dcis-invasive	31
breast epithelial	31
tongue squamous cell carcinoma	31
choroid plexus epithelium	31
pro-b cells	31
uterine cervix	31
atria	31
meninges	31
synchronized bacterial culture	31
primary melanoma	31
preserved cartilage	31
flow sorted rod photoreceptor	31
lesioned cartilage	31
synovial tissue isolated from joint	30	synovial tissue
cell biomass	30
normal (skin)	30
subchondral bone	30
leukemia	30
rosette leaf material	30
teat, epithelial tissue	30
fruits	30
disc tissue	30
whole lung tissue	30
ocular lens	30
umbilical cord wharton's jelly stem cells culture	30
atrt	30
adjcent epithelium	30
[truncated: 10,773 more rows]

## Sheet: tissue_summary
TISSUE_NORMALIZED	Sum of CNT										Udis and geo tissues, exported on 2016-11-30
adipose	10601
adrenal gland	259
bladder	441
blood	95603
bone marrow	16510
brain	14686
breast	48328
breast tumor	11183
cerebellum	3634
cervix	1815
colon	12468
cortex	1842
embryo	4779
eye	219
frontal cortex	2134
heart	8103
hepatocyte	1940
hippocampus	3788
hypothalamus	1284
jejunum	1703
kidney	19551
liver	63914
lung	34753
lymph node	2476
mammary gland	1595
monocyte	799
neuroblastoma	2881
ovary	6712
pancreas	3683
pancreatic islets	3992
pbmc	1605
placenta	2383
plasma	1772
prefrontal cortex	1502
prostate	13189
retina	2234
saliva	837
salivary gland	289
serum	5735
skeletal muscle	9345
skin	14408
spleen	7842
stomach	1001
testis	3709
thymus	1965
tumor	4810
umbelical vein	3311
uterus	923
ventral midbrain	4050
white blood cells	1706
(empty)	323234
synovial tissue	373
fibroblast	237
synovial fibroblast	128
synovial fluid	17
Total Result	788281

## Sheet: set bioqc_all
signature	signature_source	group	comment	tissue	more_tissues
Adipose_brown_NR_0.7_3	expr.tissuemark.affy.roche.symbols.gmt	adipose		adipose
Adipose_NR_0.7_3	expr.tissuemark.affy.roche.symbols.gmt	adipose		adipose
Adipose_omental_NR_0.7_3	expr.tissuemark.affy.roche.symbols.gmt	adipose		adipose
Adipose_Subcutaneous_NR_0.7_3	expr.tissuemark.affy.roche.symbols.gmt	adipose		adipose
Adipose_Visceral_Omentum_NR_0.7_3	expr.tissuemark.affy.roche.symbols.gmt	adipose		adipose
Adipose_white_NR_0.7_3	expr.tissuemark.affy.roche.symbols.gmt	adipose		adipose
Adrenal_Cortex_NR_0.7_3	expr.tissuemark.affy.roche.symbols.gmt
Adrenal_Gland_NR_0.7_3	expr.tissuemark.affy.roche.symbols.gmt		too few samples	adrenal gland
Artery_Aorta_NR_0.7_3	expr.tissuemark.affy.roche.symbols.gmt
Artery_Coronary_NR_0.7_3	expr.tissuemark.affy.roche.symbols.gmt
Artery_Tibial_NR_0.7_3	expr.tissuemark.affy.roche.symbols.gmt
Blood_Linsley_0.7_3	expr.tissuemark.affy.roche.symbols.gmt	blood/immune		blood
Blood_NR_0.7_3	expr.tissuemark.affy.roche.symbols.gmt	blood/immune		blood
Bone_Marrow_NR_0.7_3	expr.tissuemark.affy.roche.symbols.gmt
Bone_NR_0.7_3	expr.tissuemark.affy.roche.symbols.gmt
Brain_Amygdala_NR_0.7_3	expr.tissuemark.affy.roche.symbols.gmt	brain		brain
Brain_Anterior_cingulate_cortex_NR_0.7_3	expr.tissuemark.affy.roche.symbols.gmt	brain		brain
Brain_basal_ganglia_NR_0.7_3	expr.tissuemark.affy.roche.symbols.gmt	brain		brain
Brain_Caudate_nucleus_NR_0.7_3	expr.tissuemark.affy.roche.symbols.gmt	brain		brain
Brain_Cerebellar_Hemisphere_NR_0.7_3	expr.tissuemark.affy.roche.symbols.gmt	brain		cerebellum
Brain_Cerebellum_NR_0.7_3	expr.tissuemark.affy.roche.symbols.gmt	brain		cerebellum
Brain_Cerebellum_peduncles_NR_0.7_3	expr.tissuemark.affy.roche.symbols.gmt	brain		cerebellum
Brain_Corpus_callosum_NR_0.7_3	expr.tissuemark.affy.roche.symbols.gmt	brain		brain
Brain_Cortex_cingulate_NR_0.7_3	expr.tissuemark.affy.roche.symbols.gmt	brain		brain
Brain_Cortex_NR_0.7_3	expr.tissuemark.affy.roche.symbols.gmt	brain		cortex
Brain_Cortex_prefrontal_NR_0.7_3	expr.tissuemark.affy.roche.symbols.gmt	brain		prefrontal cortex
Brain_fetal_NR_0.7_3	expr.tissuemark.affy.roche.symbols.gmt	brain		brain
Brain_Frontal_Cortex_NR_0.7_3	expr.tissuemark.affy.roche.symbols.gmt	brain		frontal cortex
Brain_frontal_lobe_NR_0.7_3	expr.tissuemark.affy.roche.symbols.gmt	brain		brain
Brain_Globus_pallidus_NR_0.7_3	expr.tissuemark.affy.roche.symbols.gmt	brain		brain
Brain_Hippocampus_NR_0.7_3	expr.tissuemark.affy.roche.symbols.gmt	brain		hippocampus
Brain_Hypothalamus_NR_0.7_3	expr.tissuemark.affy.roche.symbols.gmt	brain		hypothalamus
Brain_Midbrain_NR_0.7_3	expr.tissuemark.affy.roche.symbols.gmt	brain		brain
Brain_NR_0.7_3	expr.tissuemark.affy.roche.symbols.gmt	brain		brain
Brain_Nucleus_accumbens_NR_0.7_3	expr.tissuemark.affy.roche.symbols.gmt	brain		brain
Brain_occipital_lobe_NR_0.7_3	expr.tissuemark.affy.roche.symbols.gmt	brain		brain
Brain_Olfactory_bulb_NR_0.7_3	expr.tissuemark.affy.roche.symbols.gmt	brain		brain
Brain_parietal_lobe_NR_0.7_3	expr.tissuemark.affy.roche.symbols.gmt	brain		brain
Brain_Putamen_NR_0.7_3	expr.tissuemark.affy.roche.symbols.gmt	brain		brain
Brain_Spinal_cord_NR_0.7_3	expr.tissuemark.affy.roche.symbols.gmt	brain		brain
Brain_stem_Medulla_oblongata_NR_0.7_3	expr.tissuemark.affy.roche.symbols.gmt	brain		brain
Brain_stem_Pons_NR_0.7_3	expr.tissuemark.affy.roche.symbols.gmt	brain		brain
Brain_stem_Tegmental_area_v_NR_0.7_3	expr.tissuemark.affy.roche.symbols.gmt	brain		brain
Brain_stem_vest_nuclei_s_NR_0.7_3	expr.tissuemark.affy.roche.symbols.gmt	brain		brain
Brain_Striatum_dorsal_NR_0.7_3	expr.tissuemark.affy.roche.symbols.gmt	brain		brain
Brain_Substantia_nigra_NR_0.7_3	expr.tissuemark.affy.roche.symbols.gmt	brain		brain
Brain_Subthalamic_nucleus_NR_0.7_3	expr.tissuemark.affy.roche.symbols.gmt	brain		brain
Brain_temporal_lobe_NR_0.7_3	expr.tissuemark.affy.roche.symbols.gmt	brain		brain
Brain_Thalamus_NR_0.7_3	expr.tissuemark.affy.roche.symbols.gmt	brain		brain
Breast_Mammary_Tissue_NR_0.7_3	expr.tissuemark.affy.roche.symbols.gmt	breast		breast
Bronchi_NR_0.7_3	expr.tissuemark.affy.roche.symbols.gmt
Ciliary_body_NR_0.7_3	expr.tissuemark.affy.roche.symbols.gmt
Colon_Transverse_NR_0.7_3	expr.tissuemark.affy.roche.symbols.gmt	colon		colon
Cornea_NR_0.7_3	expr.tissuemark.affy.roche.symbols.gmt
Dendritic cell_myeloid_Roche_0.7_3	expr.tissuemark.affy.roche.symbols.gmt	blood/immune		white blood cells
Dendritic cell_plasmacytoid_Roche_0.7_3	expr.tissuemark.affy.roche.symbols.gmt	blood/immune		white blood cells
Dendritic_cell_lymphoid_NR_0.7_3	expr.tissuemark.affy.roche.symbols.gmt	blood/immune		white blood cells
Dendritic_cells_myeloid_NR_0.7_3	expr.tissuemark.affy.roche.symbols.gmt	blood/immune		white blood cells
Dendritic_cells_NR_0.7_3	expr.tissuemark.affy.roche.symbols.gmt
Dendritic_cells_plasmacytoid_NR_0.7_3	expr.tissuemark.affy.roche.symbols.gmt	blood/immune		white blood cells
Endometrium_NR_0.7_3	expr.tissuemark.affy.roche.symbols.gmt
Endothelial_Cells_NR_0.7_3	expr.tissuemark.affy.roche.symbols.gmt
Epidermis_NR_0.7_3	expr.tissuemark.affy.roche.symbols.gmt	skin		skin
Epidermis_tongue_NR_0.7_3	expr.tissuemark.affy.roche.symbols.gmt	skin		skin
Epithelial_bronchial_NR_0.7_3	expr.tissuemark.affy.roche.symbols.gmt
Epithelial_retinal_pigment_NR_0.7_3	expr.tissuemark.affy.roche.symbols.gmt
Erythrocyte_progenitor_NR_0.7_3	expr.tissuemark.affy.roche.symbols.gmt	blood/immune		blood
Erythrocyte_sig_top50_corr_HBA1_in_Blood	expr.tissuemark.affy.roche.symbols.gmt
Erythroid_cells_NR_0.7_3	expr.tissuemark.affy.roche.symbols.gmt	blood/immune		blood
Esophagus_Mucosa_NR_0.7_3	expr.tissuemark.affy.roche.symbols.gmt
Esophagus_Muscularis_NR_0.7_3	expr.tissuemark.affy.roche.symbols.gmt
Esophagus_NR_0.7_3	expr.tissuemark.affy.roche.symbols.gmt
Eyecup_NR_0.7_3	expr.tissuemark.affy.roche.symbols.gmt
Fallopian_Tube_NR_0.7_3	expr.tissuemark.affy.roche.symbols.gmt
Fibroblast_NR_0.7_3	expr.tissuemark.affy.roche.symbols.gmt
Ganglion_cervical_sup_NR_0.7_3	expr.tissuemark.affy.roche.symbols.gmt
Ganglion_ciliary_NR_0.7_3	expr.tissuemark.affy.roche.symbols.gmt
Ganglion_root_dorsal_NR_0.7_3	expr.tissuemark.affy.roche.symbols.gmt
Ganglion_trigeminal_NR_0.7_3	expr.tissuemark.affy.roche.symbols.gmt
Granulocyte_INFL_NR_0.7_3	expr.tissuemark.affy.roche.symbols.gmt	blood/immune		white blood cells
Granulocyte_progenitor_NR_0.7_3	expr.tissuemark.affy.roche.symbols.gmt	blood/immune		bone marrow
Heart_Atrial_Appendage_NR_0.7_3	expr.tissuemark.affy.roche.symbols.gmt	heart		heart
Heart_Left_Ventricle_NR_0.7_3	expr.tissuemark.affy.roche.symbols.gmt	heart		heart
Hemopoietic_stem_cells_NR_0.7_3	expr.tissuemark.affy.roche.symbols.gmt
Intestine_Appendix_NR_0.7_3	expr.tissuemark.affy.roche.symbols.gmt
Intestine_Colon_cecum_NR_0.7_3	expr.tissuemark.affy.roche.symbols.gmt	intestine		colon
Intestine_Colon_NR_0.7_3	expr.tissuemark.affy.roche.symbols.gmt	intestine		colon
Intestine_small_NR_0.7_3	expr.tissuemark.affy.roche.symbols.gmt	intestine		jejunum
Iris_NR_0.7_3	expr.tissuemark.affy.roche.symbols.gmt
Kidney_Cortex_NR_0.7_3	expr.tissuemark.affy.roche.symbols.gmt	kidney		kidney
Kidney_NR_0.7_3	expr.tissuemark.affy.roche.symbols.gmt	kidney		kidney
Kidney_Renal_Cortex_NR_0.7_3	expr.tissuemark.affy.roche.symbols.gmt	kidney		kidney
Kidney_Renal_Medulla_NR_0.7_3	expr.tissuemark.affy.roche.symbols.gmt	kidney		kidney
Lacrimal_Gland_NR_0.7_3	expr.tissuemark.affy.roche.symbols.gmt
Lens_NR_0.7_3	expr.tissuemark.affy.roche.symbols.gmt
Liver_fetal_NR_0.7_3	expr.tissuemark.affy.roche.symbols.gmt	liver		liver	hepatocyte
Liver_NR_0.7_3	expr.tissuemark.affy.roche.symbols.gmt	liver		liver	hepatocyte
Lung_fetal_NR_0.7_3	expr.tissuemark.affy.roche.symbols.gmt	lung		lung
Lung_NR_0.7_3	expr.tissuemark.affy.roche.symbols.gmt	lung		lung
Lymph_Node_NR_0.7_3	expr.tissuemark.affy.roche.symbols.gmt	lymph node		lymph node
Lymphoblast_B_NR_0.7_3	expr.tissuemark.affy.roche.symbols.gmt
Lymphocyte B_Linsley_0.7_3	expr.tissuemark.affy.roche.symbols.gmt
Lymphocyte B_Roche_0.7_3	expr.tissuemark.affy.roche.symbols.gmt
Lymphocyte T, CD4 PB_Linsley_0.7_3	expr.tissuemark.affy.roche.symbols.gmt	blood/immune		white blood cells	pbmc
Lymphocyte T, CD4+ CD8dim_Roche_0.7_3	expr.tissuemark.affy.roche.symbols.gmt
Lymphocyte T, CD8 PB_Linsley_0.7_3	expr.tissuemark.affy.roche.symbols.gmt	blood/immune		white blood cells	pbmc
Lymphocyte T, CD8 PB_Roche_0.7_3	expr.tissuemark.affy.roche.symbols.gmt	blood/immune		white blood cells	pbmc
Lymphocyte T, helper_Roche_0.7_3	expr.tissuemark.affy.roche.symbols.gmt	blood/immune		white blood cells	pbmc
Lymphocyte T, Regulatory_Roche_0.7_3	expr.tissuemark.affy.roche.symbols.gmt	blood/immune		white blood cells	pbmc
Lymphocyte_B_FOLL_NR_0.7_3	expr.tissuemark.affy.roche.symbols.gmt	blood/immune		spleen
Lymphocytes_B_MZ_NR_0.7_3	expr.tissuemark.affy.roche.symbols.gmt	blood/immune		spleen
Lymphocytes_B_PB_NR_0.7_3	expr.tissuemark.affy.roche.symbols.gmt	blood/immune		white blood cells	pbmc
Lymphocytes_NK_NR_0.7_3	expr.tissuemark.affy.roche.symbols.gmt	blood/immune		white blood cells	pbmc
Lymphocytes_NK_PB_NR_0.7_3	expr.tissuemark.affy.roche.symbols.gmt	blood/immune		white blood cells	pbmc
Lymphocytes_NR_0.7_3	expr.tissuemark.affy.roche.symbols.gmt	blood/immune		white blood cells	pbmc
Lymphocytes_T_CTC_PB_NR_0.7_3	expr.tissuemark.affy.roche.symbols.gmt	blood/immune		white blood cells	pbmc
Lymphocytes_T_FOXP3_NR_0.7_3	expr.tissuemark.affy.roche.symbols.gmt	blood/immune		white blood cells	pbmc
Lymphocytes_T_H_NR_0.7_3	expr.tissuemark.affy.roche.symbols.gmt	blood/immune		white blood cells	pbmc
Lymphocytes_T_PB_NR_0.7_3	expr.tissuemark.affy.roche.symbols.gmt	blood/immune		white blood cells	pbmc
Lymphocytes_T_Thymus_CD4_CD8_NR_0.7_3	expr.tissuemark.affy.roche.symbols.gmt	blood/immune		thymus
Lymphocytes_T_Thymus_CD4_NR_0.7_3	expr.tissuemark.affy.roche.symbols.gmt	blood/immune		thymus
Lymphocytes_T_Thymus_CD8_NR_0.7_3	expr.tissuemark.affy.roche.symbols.gmt	blood/immune		thymus
Macrophage_BM_NR_0.7_3	expr.tissuemark.affy.roche.symbols.gmt	blood/immune		bone marrow
Macrophage_PB_NR_0.7_3	expr.tissuemark.affy.roche.symbols.gmt	blood/immune		blood
Mammary_NR_0.7_3	expr.tissuemark.affy.roche.symbols.gmt	breast		breast
Mast_cell_PB_NR_0.7_3	expr.tissuemark.affy.roche.symbols.gmt	blood/immune		blood
Microglia_NR_0.7_3	expr.tissuemark.affy.roche.symbols.gmt
Monocyte, intermediate_Roche_0.7_3	expr.tissuemark.affy.roche.symbols.gmt	blood/immune		white blood cells	pbmc
Monocyte, non-classical_Roche_0.7_3	expr.tissuemark.affy.roche.symbols.gmt	blood/immune		white blood cells	pbmc
Monocyte_Linsley_0.7_3	expr.tissuemark.affy.roche.symbols.gmt	blood/immune		white blood cells	pbmc
Monocyte_Roche_0.7_3	expr.tissuemark.affy.roche.symbols.gmt	blood/immune		white blood cells	pbmc
Monocytes_NR_0.7_3	expr.tissuemark.affy.roche.symbols.gmt	blood/immune		white blood cells	pbmc
Muscle_cardiac_atrium_NR_0.7_3	expr.tissuemark.affy.roche.symbols.gmt	heart		heart
Muscle_cardiac_NR_0.7_3	expr.tissuemark.affy.roche.symbols.gmt	heart		heart
Muscle_cardiac_ventricle_NR_0.7_3	expr.tissuemark.affy.roche.symbols.gmt	heart		heart
Muscle_Skeletal_NR_0.7_3	expr.tissuemark.affy.roche.symbols.gmt	skeletal muscle		skeletal muscle
Muscle_skeletal_tongue_NR_0.7_3	expr.tissuemark.affy.roche.symbols.gmt	skeletal muscle		skeletal muscle
Muscle_smooth_NR_0.7_3	expr.tissuemark.affy.roche.symbols.gmt	skeletal muscle		skeletal muscle
Myeloblast_NR_0.7_3	expr.tissuemark.affy.roche.symbols.gmt	blood/immune		bone marrow
Myeloid_progenitor_NR_0.7_3	expr.tissuemark.affy.roche.symbols.gmt	blood/immune		bone marrow
Nerve_Tibial_NR_0.7_3	expr.tissuemark.affy.roche.symbols.gmt
Nervous_AV_Node_NR_0.7_3	expr.tissuemark.affy.roche.symbols.gmt
Neutrophil granulocyte_Linsley_0.7_3	expr.tissuemark.affy.roche.symbols.gmt	blood/immune		white blood cells
Nipple_NR_0.7_3	expr.tissuemark.affy.roche.symbols.gmt			skin
NK cells_Linsley_0.7_3	expr.tissuemark.affy.roche.symbols.gmt
NK cells_Roche_0.7_3	expr.tissuemark.affy.roche.symbols.gmt
Nodose_nucleus_NR_0.7_3	expr.tissuemark.affy.roche.symbols.gmt	brain		brain
Oral_mucosa_NR_0.7_3	expr.tissuemark.affy.roche.symbols.gmt
Osteoblast_NR_0.7_3	expr.tissuemark.affy.roche.symbols.gmt
Osteoclast_NR_0.7_3	expr.tissuemark.affy.roche.symbols.gmt
Ovary_NR_0.7_3	expr.tissuemark.affy.roche.symbols.gmt	ovary		ovary
Pancreas_Islets_NR_0.7_3	expr.tissuemark.affy.roche.symbols.gmt	pancreas		pancreatic islets
Pancreas_NR_0.7_3	expr.tissuemark.affy.roche.symbols.gmt	pancreas		pancreas	pancreatic islets
Pharynx_mucosa_NR_0.7_3	expr.tissuemark.affy.roche.symbols.gmt
Pituitary_NR_0.7_3	expr.tissuemark.affy.roche.symbols.gmt
Placenta_NR_0.7_3	expr.tissuemark.affy.roche.symbols.gmt	placenta		placenta
Prostate_NR_0.7_3	expr.tissuemark.affy.roche.symbols.gmt	prostate		prostate
Retina_NR_0.7_3	expr.tissuemark.affy.roche.symbols.gmt	retina		retina
Salivary_Gland_NR_0.7_3	expr.tissuemark.affy.roche.symbols.gmt		too few samples	salivary gland
Saphenous_vein_NR_0.7_3	expr.tissuemark.affy.roche.symbols.gmt
Skin_NR_0.7_3	expr.tissuemark.affy.roche.symbols.gmt	skin		skin
Spinal_cord_NR_0.7_3	expr.tissuemark.affy.roche.symbols.gmt
Spleen_NR_0.7_3	expr.tissuemark.affy.roche.symbols.gmt	spleen		spleen
Stomach_cardiac_NR_0.7_3	expr.tissuemark.affy.roche.symbols.gmt		too few samples	stomach
Stomach_fundus_NR_0.7_3	expr.tissuemark.affy.roche.symbols.gmt		too few samples	stomach
Stomach_NR_0.7_3	expr.tissuemark.affy.roche.symbols.gmt		too few samples	stomach
Stomach_pyloric_NR_0.7_3	expr.tissuemark.affy.roche.symbols.gmt		too few samples	stomach
Testis_Germ_Cell_NR_0.7_3	expr.tissuemark.affy.roche.symbols.gmt	testis		testis
Testis_Interstitial_NR_0.7_3	expr.tissuemark.affy.roche.symbols.gmt	testis		testis
Testis_Leydig_Cell_NR_0.7_3	expr.tissuemark.affy.roche.symbols.gmt	testis		testis
Testis_NR_0.7_3	expr.tissuemark.affy.roche.symbols.gmt	testis		testis
Testis_Semin_Tubule_NR_0.7_3	expr.tissuemark.affy.roche.symbols.gmt	testis		testis
Thymus_NR_0.7_3	expr.tissuemark.affy.roche.symbols.gmt	thymus		thymus
Thyroid_fetal_NR_0.7_3	expr.tissuemark.affy.roche.symbols.gmt
Thyroid_NR_0.7_3	expr.tissuemark.affy.roche.symbols.gmt
Tonsils_NR_0.7_3	expr.tissuemark.affy.roche.symbols.gmt
Trachea_NR_0.7_3	expr.tissuemark.affy.roche.symbols.gmt
Umbilical_cord_NR_0.7_3	expr.tissuemark.affy.roche.symbols.gmt
Urethra_NR_0.7_3	expr.tissuemark.affy.roche.symbols.gmt
Urinary_Bladder_NR_0.7_3	expr.tissuemark.affy.roche.symbols.gmt		too few samples	bladder
Uterus_Body_NR_0.7_3	expr.tissuemark.affy.roche.symbols.gmt		too few samples	uterus
Uterus_Cervix_NR_0.7_3	expr.tissuemark.affy.roche.symbols.gmt		too few samples	cervix
Uterus_Myometrium_NR_0.7_3	expr.tissuemark.affy.roche.symbols.gmt		too few samples	uterus
Uterus_NR_0.7_3	expr.tissuemark.affy.roche.symbols.gmt		too few samples	uterus
Vagina_NR_0.7_3	expr.tissuemark.affy.roche.symbols.gmt
Vulva_NR_0.7_3	expr.tissuemark.affy.roche.symbols.gmt

## Sheet: set gtex_solid
signature	signature_source	group	comment	tissue	more_tissues
Adrenal_Gland	gtex_v6_gini_solid.gmt		too few samples	adrenal gland
Blood	gtex_v6_gini_solid.gmt	blood/immune		blood
Blood	gtex_v6_gini_solid.gmt	blood/immune		white blood cells
Blood	gtex_v6_gini_solid.gmt	blood/immune		pbmc
Brain	gtex_v6_gini_solid.gmt	brain		brain
Brain	gtex_v6_gini_solid.gmt	brain		cerebellum
Brain	gtex_v6_gini_solid.gmt	brain		cortex
Brain	gtex_v6_gini_solid.gmt	brain		frontal cortex
Brain	gtex_v6_gini_solid.gmt	brain		prefrontal cortex
Brain	gtex_v6_gini_solid.gmt	brain		hippocampus
Brain	gtex_v6_gini_solid.gmt	brain		hypothalamus
Heart	gtex_v6_gini_solid.gmt	heart		heart
Kidney	gtex_v6_gini_solid.gmt	kidney		kidney
Liver	gtex_v6_gini_solid.gmt	liver		liver
Liver	gtex_v6_gini_solid.gmt	liver		hepatocyte
Muscle_Skeletal	gtex_v6_gini_solid.gmt	skeletal muscle		skeletal muscle
Ovary	gtex_v6_gini_solid.gmt		signature not translatable	ovary
Pancreas	gtex_v6_gini_solid.gmt	pancreas		pancreas
Skin	gtex_v6_gini_solid.gmt	skin		skin
Testis	gtex_v6_gini_solid.gmt	testis		testis
Uterus	gtex_v6_gini_solid.gmt		signature not translatable	uterus
